# Supplementary material for: Exogenous Epstein–Barr virus nuclear antigen 1 induces ADAR1-driven tumor resistance against immunotherapy
Source: Signal Transduct Target Ther. 2026 Feb 18;11:63. doi: 10.1038/s41392-026-02574-y (PMC12913968; doi:10.1038/s41392-026-02574-y)
Supplement: Supplementary file 1 — Supplementary Table 1 [file 41392_2026_2574_MOESM1_ESM.xlsx]

## Sheet: Sheet1
Protein FDR Confidence: Combined	Master	Accession	Description	Sum PEP Score	Coverage [%]	# Peptides	# PSMs	# Unique Peptides	# AAs	MW [kDa]	calc. pI	Score Sequest HT: Sequest HT	Gene Symbol	Biological Process	Cellular Component	Molecular Function	Abundances (Normalized): F2: Sample	Modifications
High	Master Protein	Q04637	Eukaryotic translation initiation factor 4 gamma 1 OS=Homo sapiens OX=9606 GN=EIF4G1 PE=1 SV=4	105.993	22	29	41	29	1599	175.4	5.33	94.89	EIF4G1	protein metabolism;other metabolic processes;stress response;other biological processes	cytosol;translational apparatus;nucleus;other cell component	nucleic acid binding activity;other molecular function	3.25316e+07
High	Master Protein	P51114	Fragile X mental retardation syndrome-related protein 1 OS=Homo sapiens OX=9606 GN=FXR1 PE=1 SV=3	104.567	45	27	36	23	621	69.7	6.15	87.57	FXR1	other biological processes	cytosol;cytoskeleton;nucleus;other cell component	nucleic acid binding activity;other molecular function	5.62129e+07
High	Master Protein	Q8IX12	Cell division cycle and apoptosis regulator protein 1 OS=Homo sapiens OX=9606 GN=CCAR1 PE=1 SV=2	96.332	25	25	33	25	1150	132.7	5.76	82.04	CCAR1	cell cycle OR cell proliferation;other biological processes	nucleus;other cell component	nucleic acid binding activity;other molecular function	3.14644e+07
High	Master Protein	Q14152	Eukaryotic translation initiation factor 3 subunit A OS=Homo sapiens OX=9606 GN=EIF3A PE=1 SV=1	95.2	20	27	38	27	1382	166.5	6.79	89.49	EIF3A	cell organization and biogenesis;protein metabolism;other metabolic processes;other biological processes	cytosol;cytoskeleton;translational apparatus;nucleus;other cell component	signal transduction activity or receptor binding;nucleic acid binding activity;other molecular function	2.80659e+07
High	Master Protein	O00425	Insulin-like growth factor 2 mRNA-binding protein 3 OS=Homo sapiens OX=9606 GN=IGF2BP3 PE=1 SV=2	92.22	33	24	30	16	579	63.7	8.87	82.69	IGF2BP3	protein metabolism;other metabolic processes;transport;developmental processes;other biological processes	cytosol;nucleus;other cell component	nucleic acid binding activity;other molecular function	4.79876e+07
High	Master Protein	P51116	Fragile X mental retardation syndrome-related protein 2 OS=Homo sapiens OX=9606 GN=FXR2 PE=1 SV=2	70.317	30	17	21	12	673	74.2	6.23	61.47	FXR2	other biological processes	cytosol;translational apparatus;nucleus;other cell component	nucleic acid binding activity;other molecular function	1.05971e+07
High	Master Protein	P61978	Heterogeneous nuclear ribonucleoprotein K OS=Homo sapiens OX=9606 GN=HNRNPK PE=1 SV=1	62.36	39	17	27	17	463	50.9	5.54	64.1	HNRNPK	RNA metabolism OR transcription;other metabolic processes;signal transduction;other biological processes	cytoskeleton;nucleus;other cell component	nucleic acid binding activity;other molecular function	3.64233e+07	Acetyl [N-Term]
High	Master Protein	B5ME19	Eukaryotic translation initiation factor 3 subunit C-like protein OS=Homo sapiens OX=9606 GN=EIF3CL PE=3 SV=1	58.576	17	18	25	18	914	105.4	5.64	61.39	EIF3CL	cell organization and biogenesis;protein metabolism;other metabolic processes	translational apparatus;other cell component	nucleic acid binding activity;other molecular function	1.69773e+07
High	Master Protein Candidate	Q99613	Eukaryotic translation initiation factor 3 subunit C OS=Homo sapiens OX=9606 GN=EIF3C PE=1 SV=1	58.576	17	18	25	18	913	105.3	5.68	61.39	EIF3C	cell organization and biogenesis;protein metabolism;other metabolic processes;other biological processes	cytosol;translational apparatus;other cell component	translation activity;nucleic acid binding activity;other molecular function	1.69773e+07
High	Master Protein	Q13310	Polyadenylate-binding protein 4 OS=Homo sapiens OX=9606 GN=PABPC4 PE=1 SV=1	58.558	23	18	21	10	644	70.7	9.26	56.64	PABPC4	protein metabolism;RNA metabolism OR transcription;other metabolic processes;stress response;developmental processes;other biological processes	cytosol;nucleus;other cell component	nucleic acid binding activity	6.6444e+06
High	Master Protein	O43143	Pre-mRNA-splicing factor ATP-dependent RNA helicase DHX15 OS=Homo sapiens OX=9606 GN=DHX15 PE=1 SV=2	51.002	19	15	18	15	795	90.9	7.46	44.72	DHX15	RNA metabolism OR transcription;other metabolic processes;stress response;other biological processes	nucleus	nucleic acid binding activity;other molecular function	1.45831e+07
High	Master Protein	P55884	Eukaryotic translation initiation factor 3 subunit B OS=Homo sapiens OX=9606 GN=EIF3B PE=1 SV=3	49.826	23	13	17	13	814	92.4	5	47.48	EIF3B	cell organization and biogenesis;protein metabolism;other metabolic processes;other biological processes	cytosol;translational apparatus;other cell component	nucleic acid binding activity;other molecular function	1.58804e+07
High	None	Q9H361	Polyadenylate-binding protein 3 OS=Homo sapiens OX=9606 GN=PABPC3 PE=1 SV=2	48.157	18	13	16	10	631	70	9.67	40.09	PABPC3	RNA metabolism OR transcription;other metabolic processes	cytosol;nucleus;other cell component	nucleic acid binding activity	1.85798e+07
High	Master Protein	Q92900	Regulator of nonsense transcripts 1 OS=Homo sapiens OX=9606 GN=UPF1 PE=1 SV=2	47.077	15	15	19	15	1129	124.3	6.61	43.75	UPF1	cell cycle OR cell proliferation;cell organization and biogenesis;DNA metabolism;RNA metabolism OR transcription;other metabolic processes;stress response;transport;other biological processes	cytosol;nucleus;other cell component	nucleic acid binding activity;other molecular function	7.47017e+06
High	Master Protein	P52272	Heterogeneous nuclear ribonucleoprotein M OS=Homo sapiens OX=9606 GN=HNRNPM PE=1 SV=3	40.115	20	12	17	12	730	77.5	8.7	37.23	HNRNPM	RNA metabolism OR transcription;other metabolic processes;stress response	nucleus;other cell component	nucleic acid binding activity;other molecular function	7.32361e+06
High	Master Protein	P43243	Matrin-3 OS=Homo sapiens OX=9606 GN=MATR3 PE=1 SV=2	38.501	18	12	17	12	847	94.6	6.25	34.6	MATR3	stress response;developmental processes;other biological processes	other membranes;nucleus	nucleic acid binding activity;other molecular function	1.14614e+07
High	Master Protein	P16989	Y-box-binding protein 3 OS=Homo sapiens OX=9606 GN=YBX3 PE=1 SV=4	36.762	23	5	9	2	372	40.1	9.77	28.75	YBX3	stress response;developmental processes;other biological processes	cytosol;nucleus;other cell component	nucleic acid binding activity;other molecular function	448936
High	Master Protein	Q07021	Complement component 1 Q subcomponent-binding protein, mitochondrial OS=Homo sapiens OX=9606 GN=C1QBP PE=1 SV=1	35.771	24	5	9	5	282	31.3	4.84	28.57	C1QBP	cell organization and biogenesis;RNA metabolism OR transcription;other metabolic processes;stress response;signal transduction;other biological processes	non-structural extracellular;plasma membrane;other membranes;cytosol;mitochondrion;nucleus;other cell component	signal transduction activity or receptor binding;translation activity;nucleic acid binding activity;other molecular function	6.27156e+06
High	Master Protein	P26599	Polypyrimidine tract-binding protein 1 OS=Homo sapiens OX=9606 GN=PTBP1 PE=1 SV=1	34.736	21	10	11	9	531	57.2	9.17	31.48	PTBP1	RNA metabolism OR transcription;other metabolic processes;other biological processes	nucleus	nucleic acid binding activity	1.38119e+07	Acetyl [N-Term]
High	Master Protein	Q9Y2W1	Thyroid hormone receptor-associated protein 3 OS=Homo sapiens OX=9606 GN=THRAP3 PE=1 SV=2	31.883	12	9	13	9	955	108.6	10.15	32.56	THRAP3	RNA metabolism OR transcription;other metabolic processes;other biological processes	nucleus	nucleic acid binding activity;other molecular function	6.0098e+06
High	Master Protein	Q9Y262	Eukaryotic translation initiation factor 3 subunit L OS=Homo sapiens OX=9606 GN=EIF3L PE=1 SV=1	31.779	21	10	10	10	564	66.7	6.34	26.21	EIF3L	cell organization and biogenesis;protein metabolism;other metabolic processes;other biological processes	cytosol;translational apparatus;nucleus;other cell component	nucleic acid binding activity	6.00404e+06
High	Master Protein	P38919	Eukaryotic initiation factor 4A-III OS=Homo sapiens OX=9606 GN=EIF4A3 PE=1 SV=4	31.508	22	9	11	7	411	46.8	6.73	23.64	EIF4A3	RNA metabolism OR transcription;other metabolic processes;transport;developmental processes;other biological processes	cytosol;nucleus;other cell component	nucleic acid binding activity;other molecular function	4.44293e+06
High	Master Protein	P17844	Probable ATP-dependent RNA helicase DDX5 OS=Homo sapiens OX=9606 GN=DDX5 PE=1 SV=1	31.219	20	11	11	8	614	69.1	8.92	29.89	DDX5	RNA metabolism OR transcription;other metabolic processes;signal transduction;other biological processes	cytosol;nucleus;other cell component	nucleic acid binding activity;other molecular function	3.25008e+06
High	Master Protein	Q13283	Ras GTPase-activating protein-binding protein 1 OS=Homo sapiens OX=9606 GN=G3BP1 PE=1 SV=1	29.169	21	7	10	7	466	52.1	5.52	20.55	G3BP1	cell organization and biogenesis;other metabolic processes;stress response;signal transduction;other biological processes	cytosol;nucleus;other cell component	nucleic acid binding activity;other molecular function	6.24328e+06
High	Master Protein	Q14157	Ubiquitin-associated protein 2-like OS=Homo sapiens OX=9606 GN=UBAP2L PE=1 SV=2	29.013	16	9	11	9	1087	114.5	7.11	22.62	UBAP2L	cell organization and biogenesis;other biological processes	nucleus;other cell component		2.4474e+06
High	Master Protein	Q9Y3I0	tRNA-splicing ligase RtcB homolog OS=Homo sapiens OX=9606 GN=RTCB PE=1 SV=1	28.309	15	6	8	6	505	55.2	7.23	22.67	RTCB	RNA metabolism OR transcription;other metabolic processes;developmental processes	other membranes;cytosol;ER/Golgi;nucleus;other cell component	cytoskeletal activity;other molecular function	3.36536e+06
High	Master Protein	Q06787	Synaptic functional regulator FMR1 OS=Homo sapiens OX=9606 GN=FMR1 PE=1 SV=1	28.152	20	11	14	8	632	71.1	7.42	23.97	FMR1	RNA metabolism OR transcription;other metabolic processes;stress response;transport;developmental processes;signal transduction;other biological processes	plasma membrane;other membranes;cytosol;nucleus;other cell component	cytoskeletal activity;translation activity;nucleic acid binding activity;other molecular function	3.77031e+06
High	Master Protein	P11908	Ribose-phosphate pyrophosphokinase 2 OS=Homo sapiens OX=9606 GN=PRPS2 PE=1 SV=2	27.867	36	9	11	4	318	34.7	6.61	23.29	PRPS2	other metabolic processes;other biological processes	other cell component	kinase activity;other molecular function	7.37044e+06
High	Master Protein	Q15084	Protein disulfide-isomerase A6 OS=Homo sapiens OX=9606 GN=PDIA6 PE=1 SV=1	27.35	22	8	8	8	440	48.1	5.08	24.46	PDIA6	other biological processes	non-structural extracellular;plasma membrane;other membranes;cytosol;ER/Golgi;other cell component	other molecular function	5.36027e+06
High	Master Protein	Q9UQ35	Serine/arginine repetitive matrix protein 2 OS=Homo sapiens OX=9606 GN=SRRM2 PE=1 SV=2	26.966	7	12	12	12	2752	299.4	12.06	22.86	SRRM2	RNA metabolism OR transcription;other metabolic processes	nucleus	nucleic acid binding activity;other molecular function	2.58182e+06
High	Master Protein	P14866	Heterogeneous nuclear ribonucleoprotein L OS=Homo sapiens OX=9606 GN=HNRNPL PE=1 SV=2	26.43	25	9	10	9	589	64.1	8.22	19.3	HNRNPL	RNA metabolism OR transcription;other metabolic processes;other biological processes	nucleus;other cell component	nucleic acid binding activity	4.73014e+06
High	Master Protein	O00303	Eukaryotic translation initiation factor 3 subunit F OS=Homo sapiens OX=9606 GN=EIF3F PE=1 SV=1	26.055	26	7	8	7	357	37.5	5.45	22.25	EIF3F	cell organization and biogenesis;protein metabolism;other metabolic processes;other biological processes	cytosol;translational apparatus;other cell component	nucleic acid binding activity;other molecular function	4.57247e+06
High	Master Protein	Q15717	ELAV-like protein 1 OS=Homo sapiens OX=9606 GN=ELAVL1 PE=1 SV=2	25.421	27	8	10	7	326	36.1	9.17	20.58	ELAVL1	cell organization and biogenesis;transport;other biological processes	cytosol;ER/Golgi;nucleus;other cell component	nucleic acid binding activity;other molecular function	7.9374e+06
High	Master Protein	P60891	Ribose-phosphate pyrophosphokinase 1 OS=Homo sapiens OX=9606 GN=PRPS1 PE=1 SV=2	24.62	33	8	10	3	318	34.8	6.98	23.47	PRPS1	other metabolic processes;developmental processes	cytosol;other cell component	kinase activity;other molecular function	3.33319e+06
High	Master Protein	P60228	Eukaryotic translation initiation factor 3 subunit E OS=Homo sapiens OX=9606 GN=EIF3E PE=1 SV=1	24.19	20	8	9	8	445	52.2	6.04	20.34	EIF3E	cell organization and biogenesis;protein metabolism;RNA metabolism OR transcription;other metabolic processes;other biological processes	cytosol;translational apparatus;nucleus;other cell component	nucleic acid binding activity;other molecular function	6.40972e+06
High	Master Protein	O15371	Eukaryotic translation initiation factor 3 subunit D OS=Homo sapiens OX=9606 GN=EIF3D PE=1 SV=1	23.806	14	7	8	7	548	63.9	6.05	19.63	EIF3D	cell organization and biogenesis;protein metabolism;other metabolic processes;other biological processes	cytosol;translational apparatus;other cell component	nucleic acid binding activity	4.24185e+06
High	Master Protein	Q13347	Eukaryotic translation initiation factor 3 subunit I OS=Homo sapiens OX=9606 GN=EIF3I PE=1 SV=1	23.126	21	6	8	6	325	36.5	5.64	20.45	EIF3I	cell organization and biogenesis;protein metabolism;other metabolic processes	cytosol;translational apparatus;other cell component	nucleic acid binding activity	8.3049e+06
High	Master Protein	P52597	Heterogeneous nuclear ribonucleoprotein F OS=Homo sapiens OX=9606 GN=HNRNPF PE=1 SV=3	23.063	17	5	9	4	415	45.6	5.58	21.38	HNRNPF	RNA metabolism OR transcription;other metabolic processes;other biological processes	plasma membrane;other membranes;cytosol;nucleus;other cell component	nucleic acid binding activity	1.95137e+06
High	Master Protein	P07996	Thrombospondin-1 OS=Homo sapiens OX=9606 GN=THBS1 PE=1 SV=2	22.796	9	8	9	8	1170	129.3	4.94	19.87	THBS1	cell adhesion;cell organization and biogenesis;protein metabolism;other metabolic processes;stress response;transport;developmental processes;other biological processes	non-structural extracellular;extracellular matrix;plasma membrane;other membranes;cytosol;ER/Golgi;other cell component	signal transduction activity or receptor binding;other molecular function	1.98208e+06
High	Master Protein	Q9HCE1	Helicase MOV-10 OS=Homo sapiens OX=9606 GN=MOV10 PE=1 SV=2	22.527	12	10	10	10	1003	113.6	8.82	21.19	MOV10	stress response;other biological processes	cytosol;nucleus;other cell component	nucleic acid binding activity;other molecular function	3.52413e+06
High	Master Protein	Q14694	Ubiquitin carboxyl-terminal hydrolase 10 OS=Homo sapiens OX=9606 GN=USP10 PE=1 SV=2	22.499	14	7	8	7	798	87.1	5.31	19.03	USP10	protein metabolism;DNA metabolism;other metabolic processes;stress response;signal transduction;other biological processes	cytosol;cytoskeleton;nucleus;other cytoplasmic organelle;other cell component	other molecular function	1.80033e+06
High	Master Protein	Q9NYF8	Bcl-2-associated transcription factor 1 OS=Homo sapiens OX=9606 GN=BCLAF1 PE=1 SV=2	22.188	9	7	9	7	920	106.1	9.98	14.14	BCLAF1	stress response;other biological processes	nucleus;other cell component	nucleic acid binding activity;other molecular function	2.34593e+06
High	Master Protein	Q01844	RNA-binding protein EWS OS=Homo sapiens OX=9606 GN=EWSR1 PE=1 SV=1	21.776	10	5	6	5	656	68.4	9.33	17.24	EWSR1	other biological processes	plasma membrane;other membranes;nucleus;other cell component	other molecular function	4299742
High	Master Protein	Q9Y6Y0	Influenza virus NS1A-binding protein OS=Homo sapiens OX=9606 GN=IVNS1ABP PE=1 SV=3	20.199	18	10	10	10	642	71.7	5.53	21.54	IVNS1ABP	RNA metabolism OR transcription;other metabolic processes;other biological processes	cytosol;cytoskeleton;nucleus;other cell component		9.93506e+06
High	Master Protein	Q15393	Splicing factor 3B subunit 3 OS=Homo sapiens OX=9606 GN=SF3B3 PE=1 SV=4	19.696	9	9	9	9	1217	135.5	5.26	18.08	SF3B3	protein metabolism;RNA metabolism OR transcription;other metabolic processes;other biological processes	nucleus	nucleic acid binding activity;other molecular function	3.11725e+06
High	None	Q9Y2T7	Y-box-binding protein 2 OS=Homo sapiens OX=9606 GN=YBX2 PE=1 SV=2	19.159	4	2	4	0	364	38.5	10.8	13.57	YBX2	RNA metabolism OR transcription;other metabolic processes;other biological processes	nucleus;other cell component	nucleic acid binding activity	3.74815e+06
High	Master Protein	Q16630	Cleavage and polyadenylation specificity factor subunit 6 OS=Homo sapiens OX=9606 GN=CPSF6 PE=1 SV=2	17.502	10	4	5	4	551	59.2	7.15	11.39	CPSF6	cell organization and biogenesis;RNA metabolism OR transcription;other metabolic processes;other biological processes	nucleus;other cell component	translation activity;nucleic acid binding activity;other molecular function	823575
High	Master Protein	O95758	Polypyrimidine tract-binding protein 3 OS=Homo sapiens OX=9606 GN=PTBP3 PE=1 SV=2	17.269	15	6	6	5	552	59.7	9.04	15.16	PTBP3	RNA metabolism OR transcription;other metabolic processes;developmental processes;other biological processes	nucleus	nucleic acid binding activity	1.85178e+06
High	Master Protein	Q92499	ATP-dependent RNA helicase DDX1 OS=Homo sapiens OX=9606 GN=DDX1 PE=1 SV=2	17.145	6	3	4	3	740	82.4	7.23	11.93	DDX1	cell organization and biogenesis;DNA metabolism;RNA metabolism OR transcription;other metabolic processes;stress response;other biological processes	cytosol;mitochondrion;nucleus;other cell component	nucleic acid binding activity;other molecular function	1.34829e+06
High	Master Protein	Q96I24	Far upstream element-binding protein 3 OS=Homo sapiens OX=9606 GN=FUBP3 PE=1 SV=2	17.077	16	6	7	6	572	61.6	8.38	12.35	FUBP3	RNA metabolism OR transcription;other metabolic processes;other biological processes	nucleus;other cell component	nucleic acid binding activity	2.66822e+06
High	Master Protein	Q12906	Interleukin enhancer-binding factor 3 OS=Homo sapiens OX=9606 GN=ILF3 PE=1 SV=3	16.422	9	7	8	7	894	95.3	8.76	14.04	ILF3	protein metabolism;other metabolic processes;stress response;other biological processes	mitochondrion;nucleus;other cell component	nucleic acid binding activity	2568912
High	Master Protein	Q9Y6M1	Insulin-like growth factor 2 mRNA-binding protein 2 OS=Homo sapiens OX=9606 GN=IGF2BP2 PE=1 SV=2	16.168	13	5	5	5	599	66.1	8.46	13.17	IGF2BP2	transport;developmental processes;other biological processes	cytosol;cytoskeleton;nucleus;other cell component	nucleic acid binding activity;other molecular function	1.36694e+06
High	Master Protein	Q14558	Phosphoribosyl pyrophosphate synthase-associated protein 1 OS=Homo sapiens OX=9606 GN=PRPSAP1 PE=1 SV=2	15.605	17	4	5	3	356	39.4	7.2	11.16	PRPSAP1	other metabolic processes;other biological processes	other cell component	enzyme regulator activity;other molecular function	1.12447e+06
High	Master Protein	Q9UN86	Ras GTPase-activating protein-binding protein 2 OS=Homo sapiens OX=9606 GN=G3BP2 PE=1 SV=2	15.524	14	5	8	5	482	54.1	5.55	11.48	G3BP2	cell organization and biogenesis;stress response;transport;signal transduction;other biological processes	cytosol;other cell component	nucleic acid binding activity;other molecular function	7.32989e+06
High	Master Protein	O60256	Phosphoribosyl pyrophosphate synthase-associated protein 2 OS=Homo sapiens OX=9606 GN=PRPSAP2 PE=1 SV=1	14.869	19	5	6	4	369	40.9	7.44	12.95	PRPSAP2	other metabolic processes;developmental processes;other biological processes	other cell component	enzyme regulator activity;other molecular function	5.82715e+06
High	Master Protein	O60506	Heterogeneous nuclear ribonucleoprotein Q OS=Homo sapiens OX=9606 GN=SYNCRIP PE=1 SV=2	14.423	11	6	6	4	623	69.6	8.59	6.01	SYNCRIP	RNA metabolism OR transcription;other metabolic processes;stress response;other biological processes	cytosol;ER/Golgi;nucleus;other cell component	nucleic acid binding activity	4.22392e+06
High	Master Protein	Q07666	KH domain-containing, RNA-binding, signal transduction-associated protein 1 OS=Homo sapiens OX=9606 GN=KHDRBS1 PE=1 SV=1	14.361	9	3	5	3	443	48.2	8.66	9.12	KHDRBS1	cell cycle OR cell proliferation;RNA metabolism OR transcription;other metabolic processes;signal transduction;other biological processes	plasma membrane;other membranes;cytosol;nucleus;other cell component	nucleic acid binding activity;other molecular function	3.2203e+06
High	None	O43432	Eukaryotic translation initiation factor 4 gamma 3 OS=Homo sapiens OX=9606 GN=EIF4G3 PE=1 SV=2	14.058	2	3	6	3	1585	176.5	5.38	14.3	EIF4G3	protein metabolism;other metabolic processes;other biological processes	cytosol;translational apparatus	nucleic acid binding activity	2.10818e+06
High	Master Protein	Q99700	Ataxin-2 OS=Homo sapiens OX=9606 GN=ATXN2 PE=1 SV=2	12.599	4	3	4	3	1313	140.2	9.57	9.61	ATXN2	cell organization and biogenesis;RNA metabolism OR transcription;other metabolic processes;transport;other biological processes	cytosol;ER/Golgi;other cell component	signal transduction activity or receptor binding;other molecular function	1.11167e+06
High	Master Protein	Q92804	TATA-binding protein-associated factor 2N OS=Homo sapiens OX=9606 GN=TAF15 PE=1 SV=1	12.5	10	3	3	2	592	61.8	8.02	6.35	TAF15	RNA metabolism OR transcription;other metabolic processes;other biological processes	nucleus;other cell component	nucleic acid binding activity;other molecular function	1.75237e+06
High	Master Protein	P51991	Heterogeneous nuclear ribonucleoprotein A3 OS=Homo sapiens OX=9606 GN=HNRNPA3 PE=1 SV=2	12.433	13	3	5	3	378	39.6	9.01	6.32	HNRNPA3	RNA metabolism OR transcription;other metabolic processes;transport	nucleus;other cell component	transporter activity;nucleic acid binding activity	3.2479e+06	Acetyl [N-Term]
High	Master Protein	Q8NCA5	Protein FAM98A OS=Homo sapiens OX=9606 GN=FAM98A PE=1 SV=1	12.383	12	4	4	4	519	55.4	9.03	10.8	FAM98A				1.30435e+06
High	Master Protein	Q5T1J5	Putative coiled-coil-helix-coiled-coil-helix domain-containing protein CHCHD2P9, mitochondrial OS=Homo sapiens OX=9606 GN=CHCHD2P9 PE=5 SV=1	12.315	27	2	3	2	151	15.5	9.89	7.07	CHCHD2P9	cell organization and biogenesis;other biological processes	mitochondrion;nucleus	nucleic acid binding activity	4.726e+06
High	Master Protein Candidate	Q9Y6H1	Coiled-coil-helix-coiled-coil-helix domain-containing protein 2 OS=Homo sapiens OX=9606 GN=CHCHD2 PE=1 SV=1	12.315	27	2	3	2	151	15.5	9.22	7.07	CHCHD2	cell organization and biogenesis;stress response;other biological processes	mitochondrion;nucleus	nucleic acid binding activity;other molecular function	4.726e+06
High	Master Protein	P98175	RNA-binding protein 10 OS=Homo sapiens OX=9606 GN=RBM10 PE=1 SV=3	12.299	8	5	5	5	930	103.5	5.97	13.12	RBM10	RNA metabolism OR transcription;other metabolic processes;other biological processes	nucleus;other cell component	nucleic acid binding activity;other molecular function	2.67664e+06
High	Master Protein	O15372	Eukaryotic translation initiation factor 3 subunit H OS=Homo sapiens OX=9606 GN=EIF3H PE=1 SV=1	12.26	14	3	3	3	352	39.9	6.54	10.42	EIF3H	cell organization and biogenesis;protein metabolism;other metabolic processes;other biological processes	cytosol;translational apparatus;other cell component	nucleic acid binding activity;other molecular function	2.5707e+06
High	Master Protein	P07910	Heterogeneous nuclear ribonucleoproteins C1/C2 OS=Homo sapiens OX=9606 GN=HNRNPC PE=1 SV=4	11.518	12	3	3	3	306	33.7	5.08	8.69	HNRNPC	RNA metabolism OR transcription;other metabolic processes;other biological processes	cytosol;cytoskeleton;nucleus;other cell component	nucleic acid binding activity;other molecular function	1.24644e+06
High	Master Protein	Q9UN81	LINE-1 retrotransposable element ORF1 protein OS=Homo sapiens OX=9606 GN=L1RE1 PE=1 SV=1	11.097	12	3	3	3	338	40	9.51	6.61	L1RE1	other biological processes	nucleus;other cell component	nucleic acid binding activity;other molecular function	1.41082e+06
High	None	P21108	Ribose-phosphate pyrophosphokinase 3 OS=Homo sapiens OX=9606 GN=PRPS1L1 PE=1 SV=2	10.432	15	4	5	1	318	34.8	6.35	10.73	PRPS1L1	other metabolic processes;developmental processes	other cell component	kinase activity;other molecular function	1.39675e+06
High	Master Protein	Q9BUJ2	Heterogeneous nuclear ribonucleoprotein U-like protein 1 OS=Homo sapiens OX=9606 GN=HNRNPUL1 PE=1 SV=2	10.158	7	4	4	4	856	95.7	6.92	7.41	HNRNPUL1	RNA metabolism OR transcription;other metabolic processes;other biological processes	nucleus	other molecular function	610821
High	None	Q4VXU2	Polyadenylate-binding protein 1-like OS=Homo sapiens OX=9606 GN=PABPC1L PE=2 SV=1	10.092	8	5	5	3	614	68.3	8.87	9.04	PABPC1L		cytosol;nucleus;other cell component	nucleic acid binding activity	1.71639e+07
High	Master Protein	Q14444	Caprin-1 OS=Homo sapiens OX=9606 GN=CAPRIN1 PE=1 SV=2	10.037	10	5	5	5	709	78.3	5.25	12.45	CAPRIN1	other biological processes	cytosol;other cell component		1.76276e+06
High	Master Protein	Q9H307	Pinin OS=Homo sapiens OX=9606 GN=PNN PE=1 SV=5	9.956	7	4	5	4	717	81.6	7.14	9.34	PNN	cell adhesion;RNA metabolism OR transcription;other metabolic processes	plasma membrane;other membranes;cytoskeleton;nucleus;other cell component	nucleic acid binding activity;other molecular function	2.28236e+06
High	Master Protein	Q14247	Src substrate cortactin OS=Homo sapiens OX=9606 GN=CTTN PE=1 SV=2	9.845	10	4	4	4	550	61.5	5.4	7.18	CTTN	cell adhesion;cell organization and biogenesis;transport;developmental processes;other biological processes	plasma membrane;other membranes;cytosol;cytoskeleton;ER/Golgi;other cell component	cytoskeletal activity;other molecular function	1.8691e+06
High	Master Protein	Q08211	ATP-dependent RNA helicase A OS=Homo sapiens OX=9606 GN=DHX9 PE=1 SV=4	9.829	5	6	6	6	1270	140.9	6.84	8.31	DHX9	cell organization and biogenesis;DNA metabolism;RNA metabolism OR transcription;other metabolic processes;stress response;transport;other biological processes	cytosol;cytoskeleton;translational apparatus;nucleus;other cell component	nucleic acid binding activity;other molecular function	1.50657e+06
High	Master Protein	Q9Y224	RNA transcription, translation and transport factor protein OS=Homo sapiens OX=9606 GN=RTRAF PE=1 SV=1	9.761	18	4	4	4	244	28.1	6.65	8.57	RTRAF	RNA metabolism OR transcription;other metabolic processes;transport;other biological processes	cytosol;cytoskeleton;nucleus;other cell component	nucleic acid binding activity;other molecular function	628484
High	Master Protein	Q13162	Peroxiredoxin-4 OS=Homo sapiens OX=9606 GN=PRDX4 PE=1 SV=1	9.489	12	2	3	2	271	30.5	6.29	7.04	PRDX4	cell organization and biogenesis;protein metabolism;other metabolic processes;stress response;developmental processes;signal transduction;other biological processes	non-structural extracellular;cytosol;ER/Golgi;other cell component	other molecular function	1444857
High	Master Protein	P06730	Eukaryotic translation initiation factor 4E OS=Homo sapiens OX=9606 GN=EIF4E PE=1 SV=2	8.862	15	3	3	3	217	25.1	6.15	7.42	EIF4E	cell cycle OR cell proliferation;protein metabolism;other metabolic processes;stress response;other biological processes	cytosol;translational apparatus;nucleus;other cell component	nucleic acid binding activity;other molecular function	1.40714e+06
High	Master Protein	P09651	Heterogeneous nuclear ribonucleoprotein A1 OS=Homo sapiens OX=9606 GN=HNRNPA1 PE=1 SV=5	8.841	5	1	1	1	372	38.7	9.13	4.16	HNRNPA1	RNA metabolism OR transcription;other metabolic processes;stress response;transport;other biological processes	nucleus;other cell component	nucleic acid binding activity;other molecular function	305932
High	Master Protein	Q8WWM7	Ataxin-2-like protein OS=Homo sapiens OX=9606 GN=ATXN2L PE=1 SV=2	8.705	7	5	5	5	1075	113.3	8.59	7.44	ATXN2L	cell organization and biogenesis;RNA metabolism OR transcription;other metabolic processes	other membranes;cytosol;nucleus;other cell component		1.01583e+06
High	Master Protein	Q15233	Non-POU domain-containing octamer-binding protein OS=Homo sapiens OX=9606 GN=NONO PE=1 SV=4	8.588	8	3	4	3	471	54.2	8.95	7.63	NONO	DNA metabolism;RNA metabolism OR transcription;other metabolic processes;stress response;other biological processes	nucleus;other cell component	nucleic acid binding activity;other molecular function	1.32897e+06
High	Master Protein	P38159	RNA-binding motif protein, X chromosome OS=Homo sapiens OX=9606 GN=RBMX PE=1 SV=3	8.549	13	4	4	4	391	42.3	10.05	5.62	RBMX	cell organization and biogenesis;protein metabolism;RNA metabolism OR transcription;other metabolic processes;other biological processes	non-structural extracellular;nucleus;other cell component	nucleic acid binding activity;other molecular function	875701
High	Master Protein	O43390	Heterogeneous nuclear ribonucleoprotein R OS=Homo sapiens OX=9606 GN=HNRNPR PE=1 SV=1	8.391	7	4	4	2	633	70.9	8.13	3.02	HNRNPR	RNA metabolism OR transcription;other metabolic processes	ER/Golgi;nucleus;other cell component	nucleic acid binding activity	370568
High	Master Protein	O75821	Eukaryotic translation initiation factor 3 subunit G OS=Homo sapiens OX=9606 GN=EIF3G PE=1 SV=2	8.312	8	2	3	2	320	35.6	6.13	7.41	EIF3G	cell organization and biogenesis;protein metabolism;other metabolic processes;other biological processes	cytosol;translational apparatus;other cell component	nucleic acid binding activity	1.40994e+06
High	Master Protein	P62995	Transformer-2 protein homolog beta OS=Homo sapiens OX=9606 GN=TRA2B PE=1 SV=1	8.191	21	6	7	6	288	33.6	11.25	11.07	TRA2B	RNA metabolism OR transcription;other metabolic processes;developmental processes;other biological processes	other membranes;nucleus;other cell component	nucleic acid binding activity;other molecular function	4.73849e+06
High	Master Protein	Q9Y520	Protein PRRC2C OS=Homo sapiens OX=9606 GN=PRRC2C PE=1 SV=4	8.093	2	5	5	5	2896	316.7	9.13	5.26	PRRC2C	cell organization and biogenesis;developmental processes;other biological processes	cytosol;other cell component	other molecular function	919550
High	Master Protein	Q8N684	Cleavage and polyadenylation specificity factor subunit 7 OS=Homo sapiens OX=9606 GN=CPSF7 PE=1 SV=1	7.982	7	2	2	2	471	52	8	6.81	CPSF7	cell organization and biogenesis;RNA metabolism OR transcription;other metabolic processes;other biological processes	nucleus;other cell component	nucleic acid binding activity	484951
High	Master Protein	P41091	Eukaryotic translation initiation factor 2 subunit 3 OS=Homo sapiens OX=9606 GN=EIF2S3 PE=1 SV=3	7.964	8	3	3	3	472	51.1	8.4	5.07	EIF2S3	cell organization and biogenesis;protein metabolism;other metabolic processes;other biological processes	cytosol;other cell component	nucleic acid binding activity;other molecular function	642703
High	Master Protein	Q16629	Serine/arginine-rich splicing factor 7 OS=Homo sapiens OX=9606 GN=SRSF7 PE=1 SV=1	7.559	15	3	3	2	238	27.4	11.82	4.89	SRSF7	RNA metabolism OR transcription;other metabolic processes;transport;other biological processes	nucleus;other cell component	other molecular function	1.29603e+06
High	Master Protein	Q9P258	Protein RCC2 OS=Homo sapiens OX=9606 GN=RCC2 PE=1 SV=2	7.426	8	3	3	3	522	56	8.78	4.67	RCC2	cell adhesion;cell cycle OR cell proliferation;cell organization and biogenesis;signal transduction;other biological processes	plasma membrane;other membranes;cytosol;cytoskeleton;nucleus;other cytoplasmic organelle;other cell component	enzyme regulator activity;cytoskeletal activity;other molecular function	421720
High	Master Protein	P84103	Serine/arginine-rich splicing factor 3 OS=Homo sapiens OX=9606 GN=SRSF3 PE=1 SV=1	7.074	30	5	6	4	164	19.3	11.65	8.74	SRSF3	RNA metabolism OR transcription;other metabolic processes;transport;other biological processes	nucleus;other cell component	nucleic acid binding activity;other molecular function	2.02877e+06
High	Master Protein	Q7L2E3	ATP-dependent RNA helicase DHX30 OS=Homo sapiens OX=9606 GN=DHX30 PE=1 SV=1	7.027	3	3	3	3	1194	133.9	8.78	5.68	DHX30	cell organization and biogenesis;developmental processes	cytosol;mitochondrion;other cell component	nucleic acid binding activity;other molecular function	933018
High	None	O60812	Heterogeneous nuclear ribonucleoprotein C-like 1 OS=Homo sapiens OX=9606 GN=HNRNPCL1 PE=1 SV=1	6.952	8	2	2	2	293	32.1	5.06	5.72	HNRNPCL1		nucleus	other molecular function	1.01721e+06
High	None	B7ZW38	Heterogeneous nuclear ribonucleoprotein C-like 3 OS=Homo sapiens OX=9606 GN=HNRNPCL3 PE=2 SV=1	6.952	8	2	2	2	293	32	5.68	5.72	HNRNPCL3		nucleus	nucleic acid binding activity	1.01721e+06
High	None	B2RXH8	Heterogeneous nuclear ribonucleoprotein C-like 2 OS=Homo sapiens OX=9606 GN=HNRNPCL2 PE=1 SV=1	6.952	8	2	2	2	293	32.1	5.44	5.72	HNRNPCL2		nucleus	nucleic acid binding activity;other molecular function	1.01721e+06
High	Master Protein	Q02413	Desmoglein-1 OS=Homo sapiens OX=9606 GN=DSG1 PE=1 SV=2	6.773	3	2	2	2	1049	113.7	5.03	4.51	DSG1	cell adhesion;cell organization and biogenesis;other biological processes	plasma membrane;other membranes;cytosol;other cell component	other molecular function	414834
High	Master Protein	O15042	U2 snRNP-associated SURP motif-containing protein OS=Homo sapiens OX=9606 GN=U2SURP PE=1 SV=2	6.678	4	3	3	3	1029	118.2	8.47	5.12	U2SURP	RNA metabolism OR transcription;other metabolic processes	nucleus		834120
High	Master Protein	Q14498	RNA-binding protein 39 OS=Homo sapiens OX=9606 GN=RBM39 PE=1 SV=2	6.672	8	3	3	3	530	59.3	10.1	4.45	RBM39	RNA metabolism OR transcription;other metabolic processes;other biological processes	cytoskeleton;nucleus;other cell component	other molecular function	439395
High	Master Protein	Q01650	Large neutral amino acids transporter small subunit 1 OS=Homo sapiens OX=9606 GN=SLC7A5 PE=1 SV=2	6.462	7	3	3	3	507	55	7.72	6.15	SLC7A5	transport;other biological processes	plasma membrane;other membranes;cytosol;other cytoplasmic organelle;other cell component	transporter activity;other molecular function	638956
High	None	P0CB38	Polyadenylate-binding protein 4-like OS=Homo sapiens OX=9606 GN=PABPC4L PE=2 SV=1	6.385	3	1	2	1	370	41.8	9.5	3.4	PABPC4L		cytosol;nucleus;other cell component	nucleic acid binding activity	586786
High	Master Protein	Q7L2H7	Eukaryotic translation initiation factor 3 subunit M OS=Homo sapiens OX=9606 GN=EIF3M PE=1 SV=1	6.323	11	3	3	3	374	42.5	5.63	6.09	EIF3M	cell organization and biogenesis;protein metabolism;other metabolic processes	cytosol;translational apparatus;other cell component	nucleic acid binding activity;other molecular function	691163
High	Master Protein	P05388	60S acidic ribosomal protein P0 OS=Homo sapiens OX=9606 GN=RPLP0 PE=1 SV=1	6.09	10	2	2	2	317	34.3	5.97	3.01	RPLP0	cell organization and biogenesis;protein metabolism;other metabolic processes	cytosol;ER/Golgi;translational apparatus;nucleus;other cell component	nucleic acid binding activity;other molecular function	544499
High	Master Protein Candidate	Q8NHW5	60S acidic ribosomal protein P0-like OS=Homo sapiens OX=9606 GN=RPLP0P6 PE=5 SV=1	6.09	10	2	2	2	317	34.3	5.55	3.01	RPLP0P6	cell organization and biogenesis;protein metabolism;other metabolic processes	cytosol;translational apparatus	nucleic acid binding activity;other molecular function	544499
High	Master Protein	P22626	Heterogeneous nuclear ribonucleoproteins A2/B1 OS=Homo sapiens OX=9606 GN=HNRNPA2B1 PE=1 SV=2	6.019	9	3	3	3	353	37.4	8.95	5.18	HNRNPA2B1	cell organization and biogenesis;RNA metabolism OR transcription;other metabolic processes;transport;other biological processes	non-structural extracellular;nucleus;other cell component	nucleic acid binding activity;other molecular function	2.43261e+06
High	Master Protein	Q12905	Interleukin enhancer-binding factor 2 OS=Homo sapiens OX=9606 GN=ILF2 PE=1 SV=2	5.96	5	1	2	1	390	43	5.26	4.36	ILF2	other biological processes	nucleus;other cell component	nucleic acid binding activity	282805
High	Master Protein	O75533	Splicing factor 3B subunit 1 OS=Homo sapiens OX=9606 GN=SF3B1 PE=1 SV=3	5.92	2	3	3	3	1304	145.7	7.09	6.79	SF3B1	cell organization and biogenesis;RNA metabolism OR transcription;other metabolic processes;other biological processes	nucleus	nucleic acid binding activity;other molecular function	2.16349e+06
High	Master Protein	Q15287	RNA-binding protein with serine-rich domain 1 OS=Homo sapiens OX=9606 GN=RNPS1 PE=1 SV=1	5.848	8	2	2	2	305	34.2	11.84	5.2	RNPS1	RNA metabolism OR transcription;other metabolic processes;other biological processes	cytosol;nucleus;other cell component	nucleic acid binding activity	838523
High	Master Protein	Q12926	ELAV-like protein 2 OS=Homo sapiens OX=9606 GN=ELAVL2 PE=1 SV=2	5.766	6	2	3	1	359	39.5	9.13	6.36	ELAVL2	other biological processes	nucleus;other cell component	nucleic acid binding activity	356244
High	Master Protein	Q9UHD8	Septin-9 OS=Homo sapiens OX=9606 GN=SEPT9 PE=1 SV=2	5.73	9	3	3	3	586	65.4	8.97	7.09	SEPTIN9	cell cycle OR cell proliferation;other biological processes	cytoskeleton;other cell component	other molecular function	688000
High	Master Protein	P30050	60S ribosomal protein L12 OS=Homo sapiens OX=9606 GN=RPL12 PE=1 SV=1	5.585	10	1	1	1	165	17.8	9.42	3.66	RPL12	protein metabolism;other metabolic processes	cytosol;translational apparatus;nucleus;other cell component	nucleic acid binding activity;other molecular function	528526
High	Master Protein	P23246	Splicing factor, proline- and glutamine-rich OS=Homo sapiens OX=9606 GN=SFPQ PE=1 SV=2	5.569	4	2	2	2	707	76.1	9.44	4.7	SFPQ	cell organization and biogenesis;protein metabolism;DNA metabolism;RNA metabolism OR transcription;other metabolic processes;stress response;transport;other biological processes	cytosol;nucleus;other cell component	nucleic acid binding activity;other molecular function	614903
High	Master Protein	P15924	Desmoplakin OS=Homo sapiens OX=9606 GN=DSP PE=1 SV=3	5.564	1	3	3	3	2871	331.6	6.81	6.05	DSP	cell adhesion;cell organization and biogenesis;protein metabolism;other metabolic processes;stress response;developmental processes;other biological processes	plasma membrane;other membranes;cytoskeleton;other cell component	cytoskeletal activity;other molecular function	446627
High	Master Protein	O95793	Double-stranded RNA-binding protein Staufen homolog 1 OS=Homo sapiens OX=9606 GN=STAU1 PE=1 SV=2	5.558	6	3	3	2	577	63.1	9.44	4.64	STAU1	cell organization and biogenesis;stress response;other biological processes	plasma membrane;other membranes;cytosol;cytoskeleton;ER/Golgi;other cell component	nucleic acid binding activity;other molecular function	689829
High	Master Protein	Q9Y3Y2	Chromatin target of PRMT1 protein OS=Homo sapiens OX=9606 GN=CHTOP PE=1 SV=2	5.523	10	2	2	2	248	26.4	12.23	2.07	CHTOP	other metabolic processes;transport;developmental processes;other biological processes	nucleus;other cell component	nucleic acid binding activity	232017
High	None	Q96E39	RNA binding motif protein, X-linked-like-1 OS=Homo sapiens OX=9606 GN=RBMXL1 PE=1 SV=1	5.471	9	3	3	3	390	42.1	9.89	2.6	RBMXL1	RNA metabolism OR transcription;other metabolic processes;other biological processes	nucleus	nucleic acid binding activity	705242
High	Master Protein	P26368	Splicing factor U2AF 65 kDa subunit OS=Homo sapiens OX=9606 GN=U2AF2 PE=1 SV=4	5.469	6	2	3	2	475	53.5	9.09	2.75	U2AF2	RNA metabolism OR transcription;other metabolic processes;other biological processes	nucleus	nucleic acid binding activity;other molecular function	558348
High	Master Protein	Q15019	Septin-2 OS=Homo sapiens OX=9606 GN=SEPT2 PE=1 SV=1	5.424	10	3	3	3	361	41.5	6.6	2.05	SEPTIN2	cell cycle OR cell proliferation;cell organization and biogenesis;signal transduction;other biological processes	non-structural extracellular;plasma membrane;other membranes;cytoskeleton;ER/Golgi;nucleus;other cell component	other molecular function	191050
High	Master Protein	Q96PK6	RNA-binding protein 14 OS=Homo sapiens OX=9606 GN=RBM14 PE=1 SV=2	5.347	3	2	2	2	669	69.4	9.67	4.81	RBM14	cell organization and biogenesis;protein metabolism;RNA metabolism OR transcription;other metabolic processes;stress response;signal transduction;other biological processes	nucleus;other cell component	nucleic acid binding activity;other molecular function	611790
High	None	Q9NX05	Constitutive coactivator of PPAR-gamma-like protein 2 OS=Homo sapiens OX=9606 GN=FAM120C PE=1 SV=3	5.313	1	1	2	1	1096	120.5	9.03	4.45	FAM120C		nucleus		599518
High	None	Q96SI9	Spermatid perinuclear RNA-binding protein OS=Homo sapiens OX=9606 GN=STRBP PE=1 SV=1	4.865	2	1	2	1	672	73.6	8.72	3.38	STRBP	other biological processes	cytoskeleton;nucleus;other cell component	cytoskeletal activity;nucleic acid binding activity	560330
High	Master Protein	P20042	Eukaryotic translation initiation factor 2 subunit 2 OS=Homo sapiens OX=9606 GN=EIF2S2 PE=1 SV=2	4.483	6	2	2	2	333	38.4	5.8	4.21	EIF2S2	cell cycle OR cell proliferation;cell organization and biogenesis;protein metabolism;other metabolic processes;developmental processes	cytosol;other cell component	nucleic acid binding activity;other molecular function	524875
High	Master Protein	Q8NC51	Plasminogen activator inhibitor 1 RNA-binding protein OS=Homo sapiens OX=9606 GN=SERBP1 PE=1 SV=2	4.435	7	2	2	2	408	44.9	8.65	2.81	SERBP1	cell organization and biogenesis;other biological processes	cytosol;nucleus;other cell component	translation activity;nucleic acid binding activity;other molecular function	280399
High	Master Protein	Q6PKG0	La-related protein 1 OS=Homo sapiens OX=9606 GN=LARP1 PE=1 SV=2	4.43	3	3	3	3	1096	123.4	8.82	2.44	LARP1	cell cycle OR cell proliferation;protein metabolism;other metabolic processes;stress response;signal transduction;other biological processes	cytosol;other cell component	translation activity;nucleic acid binding activity;other molecular function	817560
High	Master Protein	P09874	Poly [ADP-ribose] polymerase 1 OS=Homo sapiens OX=9606 GN=PARP1 PE=1 SV=4	4.421	4	3	3	3	1014	113	8.88	0	PARP1	cell organization and biogenesis;protein metabolism;DNA metabolism;RNA metabolism OR transcription;other metabolic processes;stress response;developmental processes;signal transduction;other biological processes	mitochondrion;nucleus;other cell component	nucleic acid binding activity;other molecular function	592756
High	None	Q2VIR3	Eukaryotic translation initiation factor 2 subunit 3B OS=Homo sapiens OX=9606 GN=EIF2S3B PE=2 SV=2	4.399	5	2	2	2	472	51.2	8.4	2.07	EIF2S3B	cell organization and biogenesis;protein metabolism;other metabolic processes;other biological processes	other cell component	nucleic acid binding activity;other molecular function	444186
High	Master Protein	Q07955	Serine/arginine-rich splicing factor 1 OS=Homo sapiens OX=9606 GN=SRSF1 PE=1 SV=2	4.343	8	2	2	2	248	27.7	10.36	4.76	SRSF1	cell organization and biogenesis;RNA metabolism OR transcription;other metabolic processes;transport;other biological processes	nucleus;other cell component	nucleic acid binding activity;other molecular function	1.39263e+06
High	Master Protein	P62891	60S ribosomal protein L39 OS=Homo sapiens OX=9606 GN=RPL39 PE=1 SV=2	4.199	20	1	3	1	51	6.4	12.56	6.28	RPL39	protein metabolism;other metabolic processes;stress response	non-structural extracellular;cytosol;translational apparatus	nucleic acid binding activity;other molecular function	21330561
High	Master Protein Candidate	Q59GN2	Putative 60S ribosomal protein L39-like 5 OS=Homo sapiens OX=9606 GN=RPL39P5 PE=5 SV=2	4.199	20	1	3	1	51	6.3	12.32	6.28	RPL39P5	protein metabolism;other metabolic processes	cytosol;translational apparatus	other molecular function	21330561
High	Master Protein	Q01804	OTU domain-containing protein 4 OS=Homo sapiens OX=9606 GN=OTUD4 PE=1 SV=4	4.184	2	2	2	2	1114	124	6.71	3.97	OTUD4	protein metabolism;other metabolic processes;stress response;other biological processes	cytosol;nucleus	other molecular function	345113
High	Master Protein	P23588	Eukaryotic translation initiation factor 4B OS=Homo sapiens OX=9606 GN=EIF4B PE=1 SV=2	4.18	5	2	2	2	611	69.1	5.73	1.86	EIF4B	cell organization and biogenesis;protein metabolism;other metabolic processes;other biological processes	cytosol;translational apparatus	translation activity;nucleic acid binding activity	498252
High	Master Protein	Q13835	Plakophilin-1 OS=Homo sapiens OX=9606 GN=PKP1 PE=1 SV=2	4.089	2	1	1	1	747	82.8	9.13	3.08	PKP1	cell adhesion;cell organization and biogenesis;signal transduction;other biological processes	plasma membrane;other membranes;cytoskeleton;nucleus;other cell component	bone, tooth or skin structural activity;other molecular function
High	Master Protein	Q99729	Heterogeneous nuclear ribonucleoprotein A/B OS=Homo sapiens OX=9606 GN=HNRNPAB PE=1 SV=2	4.077	4	1	1	1	332	36.2	8.21	2.43	HNRNPAB	RNA metabolism OR transcription;other metabolic processes;other biological processes	nucleus;other cell component	nucleic acid binding activity;other molecular function	188726
High	Master Protein	Q9UKV8	Protein argonaute-2 OS=Homo sapiens OX=9606 GN=AGO2 PE=1 SV=3	4.009	3	2	2	2	859	97.1	9.19	4.48	AGO2	cell organization and biogenesis;protein metabolism;RNA metabolism OR transcription;other metabolic processes;developmental processes;other biological processes	non-structural extracellular;cytosol;nucleus;other cell component	nucleic acid binding activity;other molecular function	99602.9
High	Master Protein	Q8N954	G patch domain-containing protein 11 OS=Homo sapiens OX=9606 GN=GPATCH11 PE=1 SV=4	3.847	9	2	2	2	285	33.3	5.86	2.53	GPATCH11		other cell component	nucleic acid binding activity	447323
High	Master Protein	Q14331	Protein FRG1 OS=Homo sapiens OX=9606 GN=FRG1 PE=1 SV=1	3.793	5	1	1	1	258	29.2	9.01	2.7	FRG1	RNA metabolism OR transcription;other metabolic processes;other biological processes	cytoskeleton;nucleus	cytoskeletal activity	199303
High	Master Protein	Q96HS1	Serine/threonine-protein phosphatase PGAM5, mitochondrial OS=Homo sapiens OX=9606 GN=PGAM5 PE=1 SV=2	3.7	8	2	2	2	289	32	8.68	4.36	PGAM5	protein metabolism;other metabolic processes;other biological processes	other membranes;mitochondrion	enzyme regulator activity;other molecular function	744198
High	Master Protein	Q6NXG1	Epithelial splicing regulatory protein 1 OS=Homo sapiens OX=9606 GN=ESRP1 PE=1 SV=2	3.636	4	2	2	2	681	75.5	6.68	4.22	ESRP1	RNA metabolism OR transcription;other metabolic processes;other biological processes	nucleus;other cell component	nucleic acid binding activity	474406
High	Master Protein	Q14103	Heterogeneous nuclear ribonucleoprotein D0 OS=Homo sapiens OX=9606 GN=HNRNPD PE=1 SV=1	3.568	8	2	2	2	355	38.4	7.81	4.31	HNRNPD	RNA metabolism OR transcription;other metabolic processes;developmental processes;other biological processes	cytosol;nucleus;other cell component	nucleic acid binding activity;other molecular function	634652
High	Master Protein	Q12874	Splicing factor 3A subunit 3 OS=Homo sapiens OX=9606 GN=SF3A3 PE=1 SV=1	3.451	2	1	1	1	501	58.8	5.38	3.05	SF3A3	cell organization and biogenesis;RNA metabolism OR transcription;other metabolic processes	nucleus	other molecular function	533483
High	Master Protein	O76021	Ribosomal L1 domain-containing protein 1 OS=Homo sapiens OX=9606 GN=RSL1D1 PE=1 SV=3	3.427	5	2	2	2	490	54.9	10.13	2.03	RSL1D1	RNA metabolism OR transcription;other metabolic processes;other biological processes	nucleus;other cell component	nucleic acid binding activity	965538
High	Master Protein	P07355	Annexin A2 OS=Homo sapiens OX=9606 GN=ANXA2 PE=1 SV=2	3.418	8	2	2	2	339	38.6	7.75	2.36	ANXA2	cell organization and biogenesis;transport;developmental processes;other biological processes	non-structural extracellular;extracellular matrix;plasma membrane;other membranes;nucleus;other cytoplasmic organelle;other cell component	transporter activity;enzyme regulator activity;cytoskeletal activity;other molecular function	506106
High	Master Protein	P14923	Junction plakoglobin OS=Homo sapiens OX=9606 GN=JUP PE=1 SV=3	3.375	2	1	1	1	745	81.7	6.14	2.39	JUP	cell adhesion;cell organization and biogenesis;other biological processes	non-structural extracellular;plasma membrane;other membranes;cytosol;cytoskeleton;nucleus;other cell component	other molecular function	157356
High	None	Q8N7X1	RNA-binding motif protein, X-linked-like-3 OS=Homo sapiens OX=9606 GN=RBMXL3 PE=2 SV=2	3.28	1	1	1	1	1067	114.9	9.1	2.6	RBMXL3	RNA metabolism OR transcription;other metabolic processes	nucleus	nucleic acid binding activity	304758
High	None	O75526	RNA-binding motif protein, X-linked-like-2 OS=Homo sapiens OX=9606 GN=RBMXL2 PE=1 SV=3	3.28	4	1	1	1	392	42.8	10.32	2.6	RBMXL2	RNA metabolism OR transcription;other metabolic processes	nucleus	nucleic acid binding activity	304758
High	Master Protein	Q9NUL3	Double-stranded RNA-binding protein Staufen homolog 2 OS=Homo sapiens OX=9606 GN=STAU2 PE=1 SV=2	3.267	4	2	2	1	570	62.6	9.61	3.76	STAU2	stress response;transport;developmental processes;other biological processes	other membranes;cytoskeleton;ER/Golgi;nucleus;other cell component	cytoskeletal activity;translation activity;nucleic acid binding activity;other molecular function	88816.6
High	Master Protein	O95232	Luc7-like protein 3 OS=Homo sapiens OX=9606 GN=LUC7L3 PE=1 SV=2	3.242	2	1	2	1	432	51.4	9.79	2.05	LUC7L3	cell organization and biogenesis;RNA metabolism OR transcription;other metabolic processes	nucleus	nucleic acid binding activity	332869
High	None	P26378	ELAV-like protein 4 OS=Homo sapiens OX=9606 GN=ELAVL4 PE=1 SV=2	3.174	2	1	2	0	380	41.7	9.39	4.23	ELAVL4		other cell component	nucleic acid binding activity	1.90856e+06
High	None	Q9NZI8	Insulin-like growth factor 2 mRNA-binding protein 1 OS=Homo sapiens OX=9606 GN=IGF2BP1 PE=1 SV=2	3.072	2	1	1	1	577	63.4	9.2	2.32	IGF2BP1	cell cycle OR cell proliferation;cell organization and biogenesis;stress response;transport;developmental processes;other biological processes	cytosol;nucleus;other cell component	nucleic acid binding activity;other molecular function	576169
High	Master Protein	P11940	Polyadenylate-binding protein 1 OS=Homo sapiens OX=9606 GN=PABPC1 PE=1 SV=2	3.072	2	1	1	1	636	70.6	9.5	2.32	PABPC1	RNA metabolism OR transcription;other metabolic processes;other biological processes	cytosol;nucleus;other cell component	nucleic acid binding activity;other molecular function	576169
High	Master Protein	Q15424	Scaffold attachment factor B1 OS=Homo sapiens OX=9606 GN=SAFB PE=1 SV=4	3.028	4	2	2	2	915	102.6	5.47	1.99	SAFB	cell organization and biogenesis;signal transduction;other biological processes	nucleus;other cell component	nucleic acid binding activity;other molecular function
High	Master Protein Candidate	Q14151	Scaffold attachment factor B2 OS=Homo sapiens OX=9606 GN=SAFB2 PE=1 SV=1	3.028	4	2	2	2	953	107.4	6.16	1.99	SAFB2	developmental processes;other biological processes	nucleus;other cell component	nucleic acid binding activity;other molecular function
High	Master Protein	P08195	4F2 cell-surface antigen heavy chain OS=Homo sapiens OX=9606 GN=SLC3A2 PE=1 SV=3	3.01	5	2	2	2	630	68	5.01	0	SLC3A2	other metabolic processes;transport;other biological processes	plasma membrane;other membranes;nucleus;other cytoplasmic organelle;other cell component	transporter activity;nucleic acid binding activity;other molecular function	184908
High	Master Protein	P27348	14-3-3 protein theta OS=Homo sapiens OX=9606 GN=YWHAQ PE=1 SV=1	2.979	6	1	1	1	245	27.7	4.78	2.3	YWHAQ	transport;signal transduction;other biological processes	cytosol;other cell component	other molecular function	165088
High	None	P08238	Heat shock protein HSP 90-beta OS=Homo sapiens OX=9606 GN=HSP90AB1 PE=1 SV=4	2.97	2	1	1	1	724	83.2	5.03	2.25	HSP90AB1	cell organization and biogenesis;DNA metabolism;other metabolic processes;stress response;developmental processes;other biological processes	non-structural extracellular;plasma membrane;other membranes;cytosol;nucleus;other cytoplasmic organelle;other cell component	signal transduction activity or receptor binding;enzyme regulator activity;cytoskeletal activity;nucleic acid binding activity;other molecular function	349212
High	None	Q12931	Heat shock protein 75 kDa, mitochondrial OS=Homo sapiens OX=9606 GN=TRAP1 PE=1 SV=3	2.97	2	1	1	1	704	80.1	8.21	2.25	TRAP1	other biological processes	other membranes;mitochondrion;nucleus;other cell component	signal transduction activity or receptor binding;other molecular function	349212
High	Master Protein	Q9UBQ5	Eukaryotic translation initiation factor 3 subunit K OS=Homo sapiens OX=9606 GN=EIF3K PE=1 SV=1	2.94	5	1	1	1	218	25	4.93	3	EIF3K	cell organization and biogenesis;protein metabolism;other metabolic processes;other biological processes	cytosol;translational apparatus;nucleus;other cell component	translation activity;nucleic acid binding activity	1.65208e+06
High	Master Protein	Q8TB72	Pumilio homolog 2 OS=Homo sapiens OX=9606 GN=PUM2 PE=1 SV=2	2.912	2	1	1	1	1066	114.1	7.08	2.38	PUM2	cell organization and biogenesis;RNA metabolism OR transcription;other metabolic processes;developmental processes;other biological processes	other membranes;cytosol;nucleus;other cell component	nucleic acid binding activity	211958
High	Master Protein	Q5T0W9	Protein FAM83B OS=Homo sapiens OX=9606 GN=FAM83B PE=1 SV=1	2.863	1	1	1	1	1011	114.7	8.97	2.24	FAM83B	cell cycle OR cell proliferation;signal transduction	other membranes;other cell component	signal transduction activity or receptor binding;other molecular function
High	Master Protein	P62314	Small nuclear ribonucleoprotein Sm D1 OS=Homo sapiens OX=9606 GN=SNRPD1 PE=1 SV=1	2.803	11	1	1	1	119	13.3	11.56	2.77	SNRPD1	cell organization and biogenesis;RNA metabolism OR transcription;other metabolic processes	cytosol;nucleus;other cell component	other molecular function	368449
High	Master Protein	O95782	AP-2 complex subunit alpha-1 OS=Homo sapiens OX=9606 GN=AP2A1 PE=1 SV=3	2.731	2	2	2	2	977	107.5	7.03	1.94	AP2A1	transport;other biological processes	plasma membrane;other membranes;cytosol;ER/Golgi;other cytoplasmic organelle;other cell component	signal transduction activity or receptor binding;other molecular function	187097
High	Master Protein Candidate	O94973	AP-2 complex subunit alpha-2 OS=Homo sapiens OX=9606 GN=AP2A2 PE=1 SV=2	2.731	2	2	2	2	939	103.9	6.96	1.94	AP2A2	transport	plasma membrane;other membranes;cytosol;other cytoplasmic organelle;other cell component	other molecular function	187097
High	Master Protein	P63010	AP-2 complex subunit beta OS=Homo sapiens OX=9606 GN=AP2B1 PE=1 SV=1	2.718	1	1	1	1	937	104.5	5.38	2.4	AP2B1	cell organization and biogenesis;transport;developmental processes;other biological processes	plasma membrane;other membranes;cytosol;other cytoplasmic organelle;other cell component	other molecular function	356206
High	Master Protein	Q5T200	Zinc finger CCCH domain-containing protein 13 OS=Homo sapiens OX=9606 GN=ZC3H13 PE=1 SV=1	2.595	1	1	2	1	1668	196.5	9.42	2.05	ZC3H13	RNA metabolism OR transcription;other metabolic processes;other biological processes	nucleus;other cell component	other molecular function	315669
High	Master Protein	Q5VTL8	Pre-mRNA-splicing factor 38B OS=Homo sapiens OX=9606 GN=PRPF38B PE=1 SV=1	2.582	2	1	1	1	546	64.4	10.54	2.63	PRPF38B	RNA metabolism OR transcription;other metabolic processes	nucleus		177237
High	Master Protein	P08865	40S ribosomal protein SA OS=Homo sapiens OX=9606 GN=RPSA PE=1 SV=4	2.574	4	1	1	1	295	32.8	4.87	3.16	RPSA	cell adhesion;cell organization and biogenesis;protein metabolism;other metabolic processes;other biological processes	plasma membrane;other membranes;cytosol;translational apparatus;nucleus;other cell component	translation activity;other molecular function	254669
High	None	Q92901	60S ribosomal protein L3-like OS=Homo sapiens OX=9606 GN=RPL3L PE=2 SV=3	2.517	5	2	2	2	407	46.3	10.45	0	RPL3L	cell organization and biogenesis;protein metabolism;other metabolic processes	translational apparatus	nucleic acid binding activity;other molecular function	582075
High	None	O60231	Pre-mRNA-splicing factor ATP-dependent RNA helicase DHX16 OS=Homo sapiens OX=9606 GN=DHX16 PE=1 SV=2	2.435	1	1	1	1	1041	119.2	6.8	2.27	DHX16	RNA metabolism OR transcription;other metabolic processes	nucleus	other molecular function	858874
High	None	Q14562	ATP-dependent RNA helicase DHX8 OS=Homo sapiens OX=9606 GN=DHX8 PE=1 SV=1	2.435	1	1	1	1	1220	139.2	8.32	2.27	DHX8	cell organization and biogenesis;RNA metabolism OR transcription;other metabolic processes	cytosol;nucleus	other molecular function	858874
High	Master Protein	O43896	Kinesin-like protein KIF1C OS=Homo sapiens OX=9606 GN=KIF1C PE=1 SV=3	2.383	1	1	1	1	1103	122.9	6.9	2.61	KIF1C	transport;other biological processes	cytoskeleton;ER/Golgi;other cell component	cytoskeletal activity;other molecular function	196783
High	Master Protein Candidate	Q12756	Kinesin-like protein KIF1A OS=Homo sapiens OX=9606 GN=KIF1A PE=1 SV=2	2.383	1	1	1	1	1690	190.9	6.21	2.61	KIF1A	transport;other biological processes	other membranes;cytoskeleton;other cell component	cytoskeletal activity;other molecular function	196783
High	Master Protein Candidate	O60333	Kinesin-like protein KIF1B OS=Homo sapiens OX=9606 GN=KIF1B PE=1 SV=5	2.383	1	1	1	1	1816	204.3	5.6	2.61	KIF1B	cell-cell signaling;transport;other biological processes	other membranes;cytoskeleton;mitochondrion;ER/Golgi;other cell component	cytoskeletal activity;other molecular function	196783
High	Master Protein Candidate	Q9NQT8	Kinesin-like protein KIF13B OS=Homo sapiens OX=9606 GN=KIF13B PE=1 SV=2	2.383	1	1	1	1	1826	202.7	5.88	2.61	KIF13B	transport;signal transduction;other biological processes	cytoskeleton;other cell component	cytoskeletal activity;other molecular function	196783
High	None	P56539	Caveolin-3 OS=Homo sapiens OX=9606 GN=CAV3 PE=1 SV=1	2.343	7	1	1	1	151	17.2	5.78	2.57	CAV3	cell organization and biogenesis;other metabolic processes;stress response;transport;developmental processes;other biological processes	plasma membrane;other membranes;cytoskeleton;ER/Golgi;other cell component	cytoskeletal activity;other molecular function	3897133
High	Master Protein	O75534	Cold shock domain-containing protein E1 OS=Homo sapiens OX=9606 GN=CSDE1 PE=1 SV=2	2.34	1	1	1	1	798	88.8	6.25	2.43	CSDE1	cell organization and biogenesis;RNA metabolism OR transcription;other metabolic processes;developmental processes;other biological processes	plasma membrane;other membranes;cytosol;ER/Golgi;other cell component	nucleic acid binding activity	154029
High	None	Q9UL18	Protein argonaute-1 OS=Homo sapiens OX=9606 GN=AGO1 PE=1 SV=3	2.321	1	1	1	1	857	97.2	9.16	2.48	AGO1	cell organization and biogenesis;RNA metabolism OR transcription;other metabolic processes;other biological processes	cytosol;nucleus;other cell component	nucleic acid binding activity;other molecular function
High	Master Protein	Q13247	Serine/arginine-rich splicing factor 6 OS=Homo sapiens OX=9606 GN=SRSF6 PE=1 SV=2	2.294	3	1	1	1	344	39.6	11.43	2.77	SRSF6	cell organization and biogenesis;RNA metabolism OR transcription;other metabolic processes;other biological processes	nucleus	nucleic acid binding activity	547577
High	Master Protein	P30048	Thioredoxin-dependent peroxide reductase, mitochondrial OS=Homo sapiens OX=9606 GN=PRDX3 PE=1 SV=3	2.254	4	1	1	1	256	27.7	7.78	2.14	PRDX3	cell organization and biogenesis;protein metabolism;other metabolic processes;stress response;developmental processes;other biological processes	cytosol;mitochondrion;other cytoplasmic organelle;other cell component	enzyme regulator activity;other molecular function	246008
High	Master Protein	Q9UDY2	Tight junction protein ZO-2 OS=Homo sapiens OX=9606 GN=TJP2 PE=1 SV=2	2.238	1	2	2	2	1190	133.9	7.4	0	TJP2	cell adhesion;cell organization and biogenesis;other metabolic processes;transport;other biological processes	plasma membrane;other membranes;cytosol;nucleus;other cell component	kinase activity;other molecular function	484194
High	Master Protein	P48634	Protein PRRC2A OS=Homo sapiens OX=9606 GN=PRRC2A PE=1 SV=3	2.137	1	1	1	1	2157	228.7	9.45	1.82	PRRC2A	other biological processes	plasma membrane;other membranes;cytosol;nucleus		194677
High	Master Protein	P57721	Poly(rC)-binding protein 3 OS=Homo sapiens OX=9606 GN=PCBP3 PE=2 SV=2	2.115	3	1	1	1	371	39.4	8.07	2.31	PCBP3	RNA metabolism OR transcription;other metabolic processes;other biological processes	other cell component	nucleic acid binding activity	319421
High	Master Protein Candidate	Q15366	Poly(rC)-binding protein 2 OS=Homo sapiens OX=9606 GN=PCBP2 PE=1 SV=1	2.115	3	1	1	1	365	38.6	6.79	2.31	PCBP2	protein metabolism;RNA metabolism OR transcription;other metabolic processes;stress response;other biological processes	cytosol;nucleus;other cell component	nucleic acid binding activity;other molecular function	319421
High	Master Protein Candidate	Q15365	Poly(rC)-binding protein 1 OS=Homo sapiens OX=9606 GN=PCBP1 PE=1 SV=2	2.115	3	1	1	1	356	37.5	7.09	2.31	PCBP1	other biological processes	cytosol;nucleus;other cell component	nucleic acid binding activity;other molecular function	319421
High	None	Q96DU9	Polyadenylate-binding protein 5 OS=Homo sapiens OX=9606 GN=PABPC5 PE=2 SV=1	2.114	2	1	1	1	382	43.3	9.51	2.55	PABPC5		cytosol;mitochondrion;nucleus;other cell component	nucleic acid binding activity	4812575
High	Master Protein	Q96I25	Splicing factor 45 OS=Homo sapiens OX=9606 GN=RBM17 PE=1 SV=1	2.113	3	1	1	1	401	44.9	5.97	1.85	RBM17	RNA metabolism OR transcription;other metabolic processes	nucleus	nucleic acid binding activity	426694
High	Master Protein	O43719	HIV Tat-specific factor 1 OS=Homo sapiens OX=9606 GN=HTATSF1 PE=1 SV=1	2.074	2	1	1	1	755	85.8	4.4	2.71	HTATSF1	RNA metabolism OR transcription;other metabolic processes;other biological processes	nucleus		297791
High	Master Protein	Q9UKV3	Apoptotic chromatin condensation inducer in the nucleus OS=Homo sapiens OX=9606 GN=ACIN1 PE=1 SV=2	2.068	1	1	1	1	1341	151.8	6.43	1.82	ACIN1	cell organization and biogenesis;RNA metabolism OR transcription;other metabolic processes;developmental processes;other biological processes	plasma membrane;other membranes;cytosol;nucleus;other cell component	nucleic acid binding activity;other molecular function	171233
High	Master Protein	P61326	Protein mago nashi homolog OS=Homo sapiens OX=9606 GN=MAGOH PE=1 SV=1	2.063	5	1	1	1	146	17.2	6.11	2.09	MAGOH	RNA metabolism OR transcription;other metabolic processes;transport;other biological processes	cytosol;nucleus		151982	Acetyl [N-Term]
High	Master Protein	P62316	Small nuclear ribonucleoprotein Sm D2 OS=Homo sapiens OX=9606 GN=SNRPD2 PE=1 SV=1	2.054	8	1	1	1	118	13.5	9.91	2.44	SNRPD2	cell organization and biogenesis;RNA metabolism OR transcription;other metabolic processes	cytosol;nucleus;other cell component		336631
High	Master Protein	Q15459	Splicing factor 3A subunit 1 OS=Homo sapiens OX=9606 GN=SF3A1 PE=1 SV=1	2.013	2	1	1	1	793	88.8	5.22	0	SF3A1	cell organization and biogenesis;RNA metabolism OR transcription;other metabolic processes	nucleus	nucleic acid binding activity	202960
High	Master Protein	Q15637	Splicing factor 1 OS=Homo sapiens OX=9606 GN=SF1 PE=1 SV=4	2.012	2	1	1	1	639	68.3	8.98	1.82	SF1	cell organization and biogenesis;RNA metabolism OR transcription;other metabolic processes;developmental processes;other biological processes	translational apparatus;nucleus	nucleic acid binding activity;other molecular function	138481
High	Master Protein	Q6ZTA4	Tripartite motif-containing protein 67 OS=Homo sapiens OX=9606 GN=TRIM67 PE=2 SV=3	2.011	3	1	1	1	783	83.8	7.33	0	TRIM67	other biological processes	cytoskeleton;other cell component	other molecular function	244588
High	None	Q13595	Transformer-2 protein homolog alpha OS=Homo sapiens OX=9606 GN=TRA2A PE=1 SV=1	1.996	6	2	2	2	282	32.7	11.27	4.2	TRA2A	RNA metabolism OR transcription;other metabolic processes;other biological processes	nucleus;other cell component		770837
High	Master Protein	Q13148	TAR DNA-binding protein 43 OS=Homo sapiens OX=9606 GN=TARDBP PE=1 SV=1	1.98	4	1	1	1	414	44.7	6.19	1.96	TARDBP	cell organization and biogenesis;RNA metabolism OR transcription;other metabolic processes;other biological processes	nucleus;other cell component	nucleic acid binding activity;other molecular function
High	Master Protein	Q7Z739	YTH domain-containing family protein 3 OS=Homo sapiens OX=9606 GN=YTHDF3 PE=1 SV=1	1.912	2	1	1	1	585	63.8	9.04	1.76	YTHDF3	cell organization and biogenesis;other biological processes	cytosol;other cell component	translation activity;nucleic acid binding activity	217930
High	Master Protein Candidate	Q9BYJ9	YTH domain-containing family protein 1 OS=Homo sapiens OX=9606 GN=YTHDF1 PE=1 SV=1	1.912	2	1	1	1	559	60.8	8.79	1.76	YTHDF1	cell organization and biogenesis;other biological processes	other cell component	translation activity;nucleic acid binding activity	217930
High	Master Protein Candidate	Q9Y5A9	YTH domain-containing family protein 2 OS=Homo sapiens OX=9606 GN=YTHDF2 PE=1 SV=2	1.912	2	1	1	1	579	62.3	8.79	1.76	YTHDF2	cell cycle OR cell proliferation;cell organization and biogenesis;RNA metabolism OR transcription;other metabolic processes;stress response;developmental processes;other biological processes	cytosol;cytoskeleton;nucleus;other cell component	nucleic acid binding activity	217930
High	Master Protein	P52756	RNA-binding protein 5 OS=Homo sapiens OX=9606 GN=RBM5 PE=1 SV=2	1.838	1	1	1	1	815	92.1	6.28	1.77	RBM5	cell organization and biogenesis;RNA metabolism OR transcription;other metabolic processes;other biological processes	nucleus	nucleic acid binding activity;other molecular function	117282
High	Master Protein	Q09161	Nuclear cap-binding protein subunit 1 OS=Homo sapiens OX=9606 GN=NCBP1 PE=1 SV=1	1.831	1	1	1	1	790	91.8	6.43	1.75	NCBP1	cell organization and biogenesis;protein metabolism;RNA metabolism OR transcription;other metabolic processes;stress response;transport;other biological processes	cytosol;mitochondrion;nucleus;other cell component	nucleic acid binding activity	227952
High	Master Protein	Q16181	Septin-7 OS=Homo sapiens OX=9606 GN=SEPT7 PE=1 SV=2	1.824	3	1	1	1	437	50.6	8.63	0	SEPTIN7	cell cycle OR cell proliferation;cell organization and biogenesis;other biological processes	plasma membrane;other membranes;cytosol;cytoskeleton;nucleus;other cell component	other molecular function
High	Master Protein	Q15007	Pre-mRNA-splicing regulator WTAP OS=Homo sapiens OX=9606 GN=WTAP PE=1 SV=2	1.809	4	1	1	1	396	44.2	5.19	1.84	WTAP	cell cycle OR cell proliferation;RNA metabolism OR transcription;other metabolic processes;other biological processes	other membranes;nucleus;other cell component	other molecular function	293759
High	None	P20839	Inosine-5'-monophosphate dehydrogenase 1 OS=Homo sapiens OX=9606 GN=IMPDH1 PE=1 SV=2	1.775	2	1	1	1	514	55.4	6.9	2.6	IMPDH1	other metabolic processes	non-structural extracellular;cytosol;nucleus;other cytoplasmic organelle;other cell component	nucleic acid binding activity;other molecular function	1.11174e+06
High	None	Q5JQF8	Polyadenylate-binding protein 1-like 2 OS=Homo sapiens OX=9606 GN=PABPC1L2A PE=2 SV=1	1.77	6	1	1	1	200	22.8	9.1	0	PABPC1L2A; PABPC1L2B			nucleic acid binding activity	1.89288e+06
High	Master Protein	P29375	Lysine-specific demethylase 5A OS=Homo sapiens OX=9606 GN=KDM5A PE=1 SV=3	1.761	1	1	1	1	1690	192	6.49	1.92	KDM5A	cell organization and biogenesis;protein metabolism;other metabolic processes;other biological processes	nucleus;other cell component	nucleic acid binding activity;other molecular function	2.03009e+06
High	Master Protein	Q9NVU7	Protein SDA1 homolog OS=Homo sapiens OX=9606 GN=SDAD1 PE=1 SV=3	1.757	1	1	1	1	687	79.8	9.25	1.74	SDAD1	transport;other biological processes	nucleus		159533
High	Master Protein	O43809	Cleavage and polyadenylation specificity factor subunit 5 OS=Homo sapiens OX=9606 GN=NUDT21 PE=1 SV=1	1.609	4	1	1	1	227	26.2	8.82	0	NUDT21	cell organization and biogenesis;RNA metabolism OR transcription;other metabolic processes;other biological processes	cytoskeleton;nucleus;other cell component	nucleic acid binding activity;other molecular function
High	Master Protein	Q6ZQX7	Protein LIAT1 OS=Homo sapiens OX=9606 GN=LIAT1 PE=2 SV=2	1.595	3	1	1	1	453	49.6	7.97	1.79	LIAT1	protein metabolism;other metabolic processes			306249
High	Master Protein	Q15434	RNA-binding motif, single-stranded-interacting protein 2 OS=Homo sapiens OX=9606 GN=RBMS2 PE=1 SV=1	1.577	2	1	1	1	407	43.9	9.07	1.81	RBMS2	RNA metabolism OR transcription;other metabolic processes	cytosol;nucleus;other cell component	nucleic acid binding activity	154329
High	Master Protein Candidate	P29558	RNA-binding motif, single-stranded-interacting protein 1 OS=Homo sapiens OX=9606 GN=RBMS1 PE=1 SV=3	1.577	2	1	1	1	406	44.5	8.79	1.81	RBMS1	DNA metabolism;RNA metabolism OR transcription;other metabolic processes	cytosol;nucleus;other cell component	nucleic acid binding activity	154329
High	Master Protein	Q5T9A4	ATPase family AAA domain-containing protein 3B OS=Homo sapiens OX=9606 GN=ATAD3B PE=1 SV=1	1.561	2	1	1	1	648	72.5	9.2	1.95	ATAD3B	cell organization and biogenesis	plasma membrane;other membranes;mitochondrion	other molecular function	86880.1
High	Master Protein Candidate	Q9NVI7	ATPase family AAA domain-containing protein 3A OS=Homo sapiens OX=9606 GN=ATAD3A PE=1 SV=2	1.561	2	1	1	1	634	71.3	8.98	1.95	ATAD3A	cell organization and biogenesis;stress response;other biological processes	other membranes;mitochondrion	other molecular function	86880.1
High	Master Protein	P38646	Stress-70 protein, mitochondrial OS=Homo sapiens OX=9606 GN=HSPA9 PE=1 SV=2	1.536	1	1	1	1	679	73.6	6.16	1.86	HSPA9	cell organization and biogenesis;other metabolic processes;stress response;transport;developmental processes;other biological processes	other membranes;mitochondrion;nucleus;other cell component	other molecular function	165216
High	Master Protein	Q9UGP8	Translocation protein SEC63 homolog OS=Homo sapiens OX=9606 GN=SEC63 PE=1 SV=2	1.533	3	1	1	1	760	87.9	5.31	0	SEC63	other metabolic processes;transport;developmental processes	other membranes;ER/Golgi	transporter activity;other molecular function	1.09472e+06
High	Master Protein	Q00059	Transcription factor A, mitochondrial OS=Homo sapiens OX=9606 GN=TFAM PE=1 SV=1	1.496	4	1	1	1	246	29.1	9.72	1.88	TFAM	cell organization and biogenesis;RNA metabolism OR transcription;other metabolic processes;other biological processes	cytosol;mitochondrion;other cell component	nucleic acid binding activity;other molecular function
High	Master Protein	Q8IWX8	Calcium homeostasis endoplasmic reticulum protein OS=Homo sapiens OX=9606 GN=CHERP PE=1 SV=3	1.482	1	1	1	1	916	103.6	9.04	2.21	CHERP	RNA metabolism OR transcription;other metabolic processes;transport;developmental processes;other biological processes	other membranes;cytosol;ER/Golgi;nucleus;other cell component	other molecular function	287893
High	None	Q9UKA9	Polypyrimidine tract-binding protein 2 OS=Homo sapiens OX=9606 GN=PTBP2 PE=1 SV=1	1.46	2	1	1	0	531	57.5	8.66	2.35	PTBP2	cell organization and biogenesis;RNA metabolism OR transcription;other metabolic processes;developmental processes;other biological processes	nucleus;other cell component	nucleic acid binding activity	1.86452e+06
High	None	Q9NQI0	Probable ATP-dependent RNA helicase DDX4 OS=Homo sapiens OX=9606 GN=DDX4 PE=1 SV=2	1.405	1	1	1	1	724	79.3	5.87	1.96	DDX4	cell cycle OR cell proliferation;cell organization and biogenesis;DNA metabolism;RNA metabolism OR transcription;other metabolic processes;other biological processes	nucleus;other cell component	nucleic acid binding activity;other molecular function	493144
High	Master Protein	Q14692	Ribosome biogenesis protein BMS1 homolog OS=Homo sapiens OX=9606 GN=BMS1 PE=1 SV=1	1.387	1	1	1	1	1282	145.7	6.44	0	BMS1	RNA metabolism OR transcription;other metabolic processes	nucleus;other cell component	nucleic acid binding activity;other molecular function	143556
High	Master Protein	Q9H7E2	Tudor domain-containing protein 3 OS=Homo sapiens OX=9606 GN=TDRD3 PE=1 SV=1	1.358	2	1	1	1	651	73.1	9.23	1.98	TDRD3	cell organization and biogenesis;DNA metabolism;other metabolic processes;other biological processes	cytosol;ER/Golgi;nucleus;other cell component	other molecular function	132255
High	Master Protein	P51636	Caveolin-2 OS=Homo sapiens OX=9606 GN=CAV2 PE=1 SV=2	1.342	7	1	1	1	162	18.3	5.27	0	CAV2	cell organization and biogenesis;transport;signal transduction;other biological processes	plasma membrane;other membranes;ER/Golgi;nucleus;other cell component	signal transduction activity or receptor binding;other molecular function	118493
High	Master Protein	Q9Y6A4	Cilia- and flagella-associated protein 20 OS=Homo sapiens OX=9606 GN=CFAP20 PE=1 SV=1	1.277	4	1	1	1	193	22.8	9.76	1.71	CFAP20	cell organization and biogenesis;protein metabolism;other metabolic processes;developmental processes;other biological processes	cytoskeleton;nucleus;other cell component		164060
High	None	Q8WVV9	Heterogeneous nuclear ribonucleoprotein L-like OS=Homo sapiens OX=9606 GN=HNRNPLL PE=1 SV=1	1.212	1	1	1	1	542	60	7.72	1.85	HNRNPLL	RNA metabolism OR transcription;other metabolic processes;other biological processes	nucleus	nucleic acid binding activity	1.30568e+06
High	Master Protein	P46087	Probable 28S rRNA (cytosine(4447)-C(5))-methyltransferase OS=Homo sapiens OX=9606 GN=NOP2 PE=1 SV=2	1.186	1	1	1	1	812	89.2	9.23	0	NOP2	cell organization and biogenesis;RNA metabolism OR transcription;other metabolic processes;other biological processes	nucleus	other molecular function
High	None	Q9H0H0	Integrator complex subunit 2 OS=Homo sapiens OX=9606 GN=INTS2 PE=1 SV=2	1.179	0	1	1	1	1204	134.2	6.05	0	INTS2	RNA metabolism OR transcription;other metabolic processes	other membranes;nucleus;other cell component		135642
High	Master Protein	Q9BQG0	Myb-binding protein 1A OS=Homo sapiens OX=9606 GN=MYBBP1A PE=1 SV=2	1.173	1	1	1	1	1328	148.8	9.28	0	MYBBP1A	cell organization and biogenesis;other metabolic processes;stress response;signal transduction;other biological processes	nucleus;other cell component	nucleic acid binding activity;other molecular function	186137
High	None	P78332	RNA-binding protein 6 OS=Homo sapiens OX=9606 GN=RBM6 PE=1 SV=5	1.172	1	1	1	1	1123	128.6	6.32	1.97	RBM6	RNA metabolism OR transcription;other metabolic processes	nucleus	nucleic acid binding activity	1.41527e+06
High	None	A0A0C4DH68	Immunoglobulin kappa variable 2-24 OS=Homo sapiens OX=9606 GN=IGKV2-24 PE=3 SV=1	1.166	6	1	1	1	120	13.1	8.53	2.19	IGKV2-24	other biological processes	non-structural extracellular;plasma membrane;other membranes;other cell component		174762000
High	Master Protein	P62258	14-3-3 protein epsilon OS=Homo sapiens OX=9606 GN=YWHAE PE=1 SV=1	1.159	4	1	1	1	255	29.2	4.74	0	YWHAE	stress response;transport;developmental processes;signal transduction;other biological processes	cytosol;nucleus;other cell component	other molecular function	124976
High	Master Protein	P26641	Elongation factor 1-gamma OS=Homo sapiens OX=9606 GN=EEF1G PE=1 SV=3	1.128	1	1	1	1	437	50.1	6.67	0	EEF1G	protein metabolism;other metabolic processes;other biological processes	cytosol;other cell component	nucleic acid binding activity	174012
Medium	Master Protein	Q13435	Splicing factor 3B subunit 2 OS=Homo sapiens OX=9606 GN=SF3B2 PE=1 SV=2	1.116	1	1	1	1	895	100.2	5.67	0	SF3B2	RNA metabolism OR transcription;other metabolic processes	nucleus		200072
Medium	Master Protein	Q86Z14	Beta-klotho OS=Homo sapiens OX=9606 GN=KLB PE=1 SV=1	1.109	1	1	1	1	1044	119.7	9.22	1.65	KLB	other metabolic processes;signal transduction;other biological processes	plasma membrane;other membranes	signal transduction activity or receptor binding;other molecular function	13668427
Medium	Master Protein	P48681	Nestin OS=Homo sapiens OX=9606 GN=NES PE=1 SV=2	1.103	1	1	1	1	1621	177.3	4.36	2.09	NES	cell cycle OR cell proliferation;cell organization and biogenesis;developmental processes;other biological processes	cytoskeleton;other cell component	signal transduction activity or receptor binding;other molecular function	16601397
Medium	Master Protein	Q8TES7	Fas-binding factor 1 OS=Homo sapiens OX=9606 GN=FBF1 PE=1 SV=2	1.089	1	1	1	1	1133	125.4	7.08	1.78	FBF1	cell organization and biogenesis;other biological processes	cytosol;cytoskeleton;other cell component		732710
Medium	None	A6NMY6	Putative annexin A2-like protein OS=Homo sapiens OX=9606 GN=ANXA2P2 PE=5 SV=2	1.079	5	1	1	1	339	38.6	6.95	0	ANXA2P2	transport;other biological processes	non-structural extracellular;extracellular matrix;plasma membrane;other membranes;nucleus;other cell component	transporter activity;enzyme regulator activity;cytoskeletal activity;other molecular function	140657
Medium	Master Protein	Q9UFH2	Dynein heavy chain 17, axonemal OS=Homo sapiens OX=9606 GN=DNAH17 PE=1 SV=3	1.062	0	1	3	1	4462	509	5.72	5.42	DNAH17	cell organization and biogenesis;other biological processes	cytoskeleton	cytoskeletal activity;other molecular function	70663.4
Medium	Master Protein	Q96HP4	Oxidoreductase NAD-binding domain-containing protein 1 OS=Homo sapiens OX=9606 GN=OXNAD1 PE=1 SV=1	1.053	2	1	1	1	312	34.8	8.37	1.86	OXNAD1			other molecular function	3.82398e+06
Medium	Master Protein	Q96QR8	Transcriptional activator protein Pur-beta OS=Homo sapiens OX=9606 GN=PURB PE=1 SV=3	1.021	3	1	1	1	312	33.2	5.43	1.75	PURB	cell cycle OR cell proliferation;other biological processes	nucleus	nucleic acid binding activity;other molecular function	170001
Medium	Master Protein	Q96HC4	PDZ and LIM domain protein 5 OS=Homo sapiens OX=9606 GN=PDLIM5 PE=1 SV=5	1.015	4	1	3	1	596	63.9	8.21	0	PDLIM5	cell organization and biogenesis;developmental processes;other biological processes	other membranes;cytosol;cytoskeleton;other cell component	cytoskeletal activity;other molecular function	381823
Medium	Master Protein	O00422	Histone deacetylase complex subunit SAP18 OS=Homo sapiens OX=9606 GN=SAP18 PE=1 SV=1	1.003	5	1	1	1	153	17.6	9.35	2.05	SAP18	RNA metabolism OR transcription;other metabolic processes;other biological processes	cytosol;nucleus;other cell component	other molecular function	623348
Medium	Master Protein	Q92734	Protein TFG OS=Homo sapiens OX=9606 GN=TFG PE=1 SV=2	0.969	7	1	1	1	400	43.4	5.1	0	TFG	cell organization and biogenesis;transport	cytosol;ER/Golgi;other cell component	other molecular function
Medium	Master Protein	Q9UID3	Vacuolar protein sorting-associated protein 51 homolog OS=Homo sapiens OX=9606 GN=VPS51 PE=1 SV=2	0.969	1	1	1	1	782	86	6.47	1.73	VPS51	cell organization and biogenesis;other metabolic processes;transport;developmental processes	other membranes;cytosol;ER/Golgi;nucleus;other cytoplasmic organelle;other cell component		336308
Medium	Master Protein Candidate	Q96RY5	Protein cramped-like OS=Homo sapiens OX=9606 GN=CRAMP1 PE=1 SV=3	0.969	0	1	1	1	1269	134.6	7.87	1.73	CRAMP1	developmental processes	nucleus	nucleic acid binding activity;other molecular function	336308
Medium	Master Protein	P36957	Dihydrolipoyllysine-residue succinyltransferase component of 2-oxoglutarate dehydrogenase complex, mitochondrial OS=Homo sapiens OX=9606 GN=DLST PE=1 SV=4	0.969	2	1	1	1	453	48.7	8.95	2.16	DLST	protein metabolism;other metabolic processes	cytosol;mitochondrion;nucleus;other cell component	other molecular function	285918
Medium	Master Protein	O75558	Syntaxin-11 OS=Homo sapiens OX=9606 GN=STX11 PE=1 SV=1	0.967	8	1	1	1	287	33.2	6.55	0	STX11	cell-cell signaling;cell organization and biogenesis;transport	plasma membrane;other membranes;ER/Golgi;other cell component	other molecular function
Medium	Master Protein	Q9HAW4	Claspin OS=Homo sapiens OX=9606 GN=CLSPN PE=1 SV=3	0.953	1	1	1	1	1339	151	4.82	0	CLSPN	cell cycle OR cell proliferation;protein metabolism;DNA metabolism;other metabolic processes;stress response;signal transduction;other biological processes	ER/Golgi;nucleus	nucleic acid binding activity;other molecular function
Medium	Master Protein	Q5TDH0	Protein DDI1 homolog 2 OS=Homo sapiens OX=9606 GN=DDI2 PE=1 SV=1	0.948	2	1	1	1	399	44.5	5.05	0	DDI2	protein metabolism;other metabolic processes;other biological processes	cytosol;nucleus;other cell component	other molecular function	111849
Medium	Master Protein	Q9P0M6	Core histone macro-H2A.2 OS=Homo sapiens OX=9606 GN=H2AFY2 PE=1 SV=3	0.915	5	1	2	1	372	40	9.69	0	MACROH2A2	cell organization and biogenesis;developmental processes;other biological processes	nucleus;other cell component	nucleic acid binding activity;other molecular function	294760
Medium	Master Protein Candidate	O75367	Core histone macro-H2A.1 OS=Homo sapiens OX=9606 GN=H2AFY PE=1 SV=4	0.915	5	1	2	1	372	39.6	9.79	0	MACROH2A1	cell organization and biogenesis;other biological processes	nucleus;other cell component	enzyme regulator activity;nucleic acid binding activity;other molecular function	294760
Medium	Master Protein	O75569	Interferon-inducible double-stranded RNA-dependent protein kinase activator A OS=Homo sapiens OX=9606 GN=PRKRA PE=1 SV=1	0.91	2	1	1	1	313	34.4	8.41	0	PRKRA	cell organization and biogenesis;protein metabolism;RNA metabolism OR transcription;other metabolic processes;stress response;developmental processes;other biological processes	cytosol;nucleus;other cell component	enzyme regulator activity;nucleic acid binding activity;other molecular function	168744
Medium	Master Protein	Q9Y3X0	Coiled-coil domain-containing protein 9 OS=Homo sapiens OX=9606 GN=CCDC9 PE=1 SV=1	0.899	2	1	1	1	531	59.7	5.4	0	CCDC9				112251
Medium	Master Protein	Q11206	CMP-N-acetylneuraminate-beta-galactosamide-alpha-2,3-sialyltransferase 4 OS=Homo sapiens OX=9606 GN=ST3GAL4 PE=2 SV=1	0.896	4	1	1	1	333	38	9.41	1.81	ST3GAL4	protein metabolism;other metabolic processes;other biological processes	non-structural extracellular;other membranes;ER/Golgi	other molecular function	1.88715e+06
